# Supplementary material for: Dietary Habits and Age–Health Gradient Among Older Adults in a Region of Japan
Source: Nutrients. 2026 Mar 5;18(5):846. doi: 10.3390/nu18050846 (PMC12986981; doi:10.3390/nu18050846)
Supplement: Supplementary file 1 [file nutrients-18-00846-s001.zip]

Archive with 1 entries (1 files):
- nutrients-4149524-supplementary.pdf
